# Supplementary material for: Preparation of Smart Surfaces Based on PNaSS@PEDOT Microspheres: Testing of E. coli Detection
Source: Sensors (Basel). 2022 Apr 5;22(7):2784. doi: 10.3390/s22072784 (PMC9003540; doi:10.3390/s22072784)
Supplement: Supplementary file 1 [file sensors-22-02784-s001.zip]

Archive with 1 entries (1 files):
- sensors-1648686-supplementary.pdf
